# Supplementary material for: Exercise based reduction of falls in communitydwelling older adults: a network meta-analysis
Source: Eur Rev Aging Phys Act. 2023 Jan 28;20:1. doi: 10.1186/s11556-023-00311-w (PMC9883964; doi:10.1186/s11556-023-00311-w)
Supplement: Supplementary file 1 — Additional file 1. Supplementary table with all the studies and their information. [file 11556_2023_311_MOESM1_ESM.xlsx]

## Sheet: Sheet1
studlab	SampleSize	AgeMEAN	duration	treat1	treat2
Arantes2015	30 community dwelling, risk for falling; (30 females)	73 ± 6.7	12	Postural Control Training: 1. small groups under supervision of trained physical therapists_x000D_ 2. two times the week_x000D_ 3. 60 minutes_x000D_ 4. Standing with feet together, Standing with feet together while throwing a ball, Standing with one foot on a ball and moving the ball in different directions, Single-leg stance Opened eyes, Forward, backward, and lateral weight shifts (limits of st…	Active Control: 1. small groups under supervision of trained physical therapists_x000D_ 2. one times the week_x000D_ 3. 60 minutes_x000D_ 4. stretching of cervical spine, shoulder and wrist muscles, shoulder rotation and elevation, scapular retraction, upper limb elevation, and relaxation.
Barker2016	49 community dwelling, risk for falling; (43 females)	69.3 ± 6.2	12	Combined Postural Control Training: 1. group setting (4–6 participants per group) by a Pilates-trained physical therapist for _x000D_ 2. two times a week / every day 20 minutes home exercise (idependent)_x000D_ 3. 60 minutes_x000D_ 4. sensory challenges with eyes closed, head turns or unstable surfaces (standing on mats, dura discs and balance boards); dual tasking (e.g. ball throwing or counting…	Inactive Control: continued to receive standard care from their primary healthcare practitioners. _x000D_ Standard care consisted of health practitioner discretionary use of investigations and multidisciplinary assessment within a hospital or GP clinic; or referral to other health professionals and services.
Barnett2003	163 community dwelling, risk for falling; (109 females)	74.9 ± 5.4	52	Combined Postural Control Training: 1. The number of exercise subjects in each group ranged from 6 to 18 (mean=9) by physiotherapist_x000D_ 2. one time a week / + home exercise program_x000D_ 3. 60 minutes_x000D_ 4. 5–10 minutes warm up including stretching of the major lower limb muscle groups/ the participants performed exercises designed to improve balance, coordination, aerobic capacity and m…	Inactive Control: control subjects were provided with the same written information about falls prevention, but no alternative ‘non-exercise’ activity.
Bernocchi2018	283 community dwelling, risk for falling; (168 females)	78.6 ± 6.5	26	Multifactorial Training (home): 1. individual home exercise + walking_x000D_ 2. -_x000D_ 3. - + 30 minutes walking, at least twice a week_x000D_ 4. individual home exercises, including strength, balance, and walking components based on the Otago Exercise Program_x000D_ + telesurveillance: the NT made a weekly structured phone call to each patient, collecting information about the disease status, …	Inactive Control: usual care_x000D_ But: Before hospital discharge, we also recommended to these patients that they perform exercises focused on improving balance and muscle strength and have a regular walk at least twice a week for at least 30 minutes, and we provided them with written information on fall risk factors
Boongird2017	439 community dwelling, risk for falling; (362 females)	74 ± 6.7	52	Combined Postural Control Training (home): 1. independant at home _x000D_ 2. - _x000D_ 3. -_x000D_ 4. modified OTAGO, five simple combined exercises for lower extremities strengthening, stretching and balance training, fall fall education	Inactive Control: control groups received fall prevention education that included the need to avoid sedative medications, to be aware of steps or slippery floor, to have an annual eye examination and to wear correctly fitting shoes. They also received home safety information.
Bruce2021	6502 community dwelling, risk for falling; (3390 females)	77.9 ± 5.7	26	Combined Postural Control Training (home): 1. individually home-based exercise_x000D_ 2. three times a week (strength & balance); two times a week (walking)_x000D_ 3. Duration of strength and balance aren't described; 30 minutes walking_x000D_ 4. based on OTAGO-Programm with adaptions to the duration. It consisted of three core components: (1) strength training, (2) balance retraining and (3) a w…	Inactive Control: The participants were given a Staying Steady advice leaflet
Campbell1997	233 community dwelling; (233 females)	84.1 ± 3.2	52	Combined Postural Control Training (home): 1. four visits by a physiotherapist / independant at home_x000D_ 2. 3x a week exercise / 3x a week going for a walk_x000D_ 3. exercise duration 30 minutes_x000D_ 4. exercises included moderate intensity strengthening exercises with ankle cuff weights (0.5 kg and 1 kg) for the following muscle groups: hip extensor and abductor muscles, knee flexor and ext…	Inactive Control: four social visits in the first two months
Clemson2010	34 community dwelling, risk for falling; (16 females)	81.5 ± 6	12	Combined Postural Control Training (home): LiFE (Lifestyle approach to reducing Falls through Exercise) programme - progressive balance and strength training embedded in daily life activities: taught in 5 home visits + 2 booster visits over 3 months + 2 phone calls; 6-month programme	Inactive Control: did not receive any additional contact from the investigators except for falls and follow-up assessments
Clemson2012	317 community dwelling, risk for falling; (174 females)	83.4 ± 4.1	26	Combined Postural Control Training (home): LiFE (Lifestyle approach to reducing Falls through Exercise) programme - progressive balance andstrength training embedded in daily life activities: performed throughout the day, taught in 5 home vis-its + 2 booster visits over 3 months + 2 phone calls. Manual provided for increasing intensity and chal-lenge. 6-month programme._x000D_ ODER _x000D_ Indivi…	Active Control: Low-intensity flexibility training; gentle and flexibility exercises in sitting, lyingdown, or standing while holding on, not progressed, 2 sessions + 1 booster session + 6 follow-up phonecalls. 6 months
Comans2010	107 community dwelling, risk for falling; (71 females)	79 ± 7.7	8	Combined Postural Control Training (home): 1. home programm + home exercise programm_x000D_ 2. once a week + twice daily home exercise_x000D_ 3. - + 10 minutes per session_x000D_ 4. The home program was identical apart from substituting outdoors walking for the indoor walking circuit and activities of daily living for the upper limb circuit. Functional tasks included cooking, hanging out washing,…	Combined Postural Control Training: 1. group programm + home exercise programm_x000D_ 2. once a week + twice daily home exercise_x000D_ 3. - + 10 minutes per session_x000D_ 4. consisted of a warm-up of modified Tai Chi (14–16), balance workstations, lower limb strengthening exercises, indoors walking circuit, and upper limb functional activities. functional training was conducted in standing and …
Coyle2020	298 community dwelling; (210 females)	80.3 ± 8	12	Combined Postural Control Training: 1. group exercise_x000D_ 2. two times per week_x000D_ 3. 50 min_x000D_ 4. included exercises based on motor control principles, and progressed in difficulty. Exercises used a goal-oriented approach, focusing on stepping and walking patterns to promote timing and coordination, integrated with phases of the gait cycle. Exercise examples included oval, spiral, and…	Active Control: 1. group exercise_x000D_ 2. 2 times per week_x000D_ 3. 50 min_x000D_ 4. usual care/ seated program focused on seated strength, endurance, and flexibility exercises, and it served as an active control arm. Strengthening and endurance exercises focused on upper and lower extremity muscle groups and utilized various techniques to provide resistance (e.g. playground balls, opposite ex…
Dadgari2016	317 community dwelling; (NA females)	70.3 ± 5.5	24	Combined Postural Control Training (home): 1. individual home exercise_x000D_ 2. three times the week _x000D_ 3. 45 to 60 minutes_x000D_ 4. Each OEP session consisted of a five- to ten-minute warm-up, 30- to 40-minute strength training, and five- to ten-minute cool-down training. They were instructed to strictly follow sequences of the training as warm up, exercise and cool down. In order to conf…	Inactive Control: usual home visits were done and usual home visit care was provided for the clients._x000D_ The control group received a booklet on general health for elderly people published by the “Iranian Ministry of Health, Treatment and Medical Education
Day2002	272 community dwelling; (163 females)	76.1 ± 5	15	Combined Postural Control Training: 1. group exercise_x000D_ 2. one time the week_x000D_ 3. 60 Minutes_x000D_ 4. felxibility, leg strength, balance (30-35% total content balance)	Inactive Control: -
Day2002	543 community dwelling; (326 females)	76.1 ± 5	15	Multifactorial Training: 1. group exercise_x000D_ 2. one time the week_x000D_ 3. 60 Minutes_x000D_ 4. felxibility, leg strength, balance (30-35% total content balance) + vision modification + home modification for 60€	Inactive Control: -
Day2002	541 community dwelling; (326 females)	76.1 ± 5	15	Combined Postural Control Training: 1. group exercise_x000D_ 2. one time the week_x000D_ 3. 60 Minutes_x000D_ 4. felxibility, leg strength, balance (30-35% total content balance)	Multifactorial Training: 1. group exercise_x000D_ 2. one time the week_x000D_ 3. 60 Minutes_x000D_ 4. felxibility, leg strength, balance (30-35% total content balance) + vision modification + home modification for 60€
Day2015	409 community dwelling, risk for falling; (285 females)	77.7 ± 5	48	Combined Postural Control Training: 1. group training_x000D_ 2. two times a week_x000D_ 3. 60 Minutes_x000D_ 4. The intervention program was modified Sun style tai-chi (46 forms, which is a series of whole body movements performed continuously) and covered agility, mobility, balance, strength, breathing, and relaxation.	Active Control: 1. group training_x000D_ 2. two times the week_x000D_ 3. 60 Minutes_x000D_ 4. The control group received a flexibility and stretching program, conducted primarily in the seated position. Exercises included flexion, extension, and rotation of the trunk and all the major joints. Calf stretching and hip extension, abduction, and adduction were performed standing, holding on to the ba…
Delbaere2021	503 community dwelling; (339 females)	77.4 ± 5.5	104	Combined Postural Control Training (home): 1. individual home exercise_x000D_ 2. two times a week_x000D_ 3. 60 minutes_x000D_ 4. The StandingTall intervention consisted of balance exercises delivered through a tablet computer in the participants’ homes with embedded behavioural change techniques, including a weekly calendar for scheduling exercises, goal setting, and educational fact sheets. The …	Inactive Control: Control group participants received two phone calls by qualified exercise physiologists at the same time points to discuss any issues with accessing the health education programme and using additional features of the tablet computer.
El-Khoury2015	706 community dwelling, risk for falling; (706 females)	79.7 ± 2.8	104	Postural Control Training: 1. group training_x000D_ 2. one time a week_x000D_ 3. 60 minutes_x000D_ 4. Ossébo programme: exercises were designed to improve postural stability (assessed by body sway), muscle extensibility and to a lesser degree joint flexibility (for example, hip flexor and calf stretches), balance (for example, knee bends, tandem stance, backward walking, sit to stand), reaction t…	Inactive Control: twice a year: brochures about fall prevention, which discussed the importance of physical activity, a balanced diet, and vitamin D supplementation and offered suggestions for assessing home hazards and managing drugs (
Elley2008	312 community dwelling, risk for falling; (215 females)	80.8 ± 5	52	Multifactorial Training (home): 1. Home-based individual exercise_x000D_ 4. Health assessment: history of circumstances of the fall, medications, previous cardiovascular or neurological illness, continence, vision, postural blood pressure, balance and gait, cardiovascular screen (syncope, arrhythmia). _x000D_ + Home hazards assessment: an audit for environmental safety._x000D_ + Bone health asses…	Inactive Control: received usual care and were offered two social visits from an accredited provider for older people, a nursing student, or a medical student.
Freiberger2007	300 community dwelling; (136 females)	76.2 ± 4	16	Combined Postural Control Training: "1. group training_x000D_ 2. two times the week_x000D_ 3. 60 minutes_x000D_ 4. Psychomoter Intervention: focused on improving the interaction between perception and action. The intervention consisted of strength training (including the use of dumbbells, ankle weights and weight-bearing exercises), balance training (including standing balance, dynamic weight tra…	Inactive Control: no contact
Freiberger2012	273 community dwelling, risk for falling; (117 females)	75.8 ± 4.1	16	Combined Postural Control Training: 1. group training_x000D_ 2. two times the week_x000D_ 3. 60 minutes_x000D_ 4. Strength and Balance: training consisted of progressive exercises for upper and lower body strength: standing weightbearing exercises with dumbbells and challenging balance exercises such as static and dynamic balance training with stepping strategies, weight shifts, transfers, and mo…	Multifactorial Training: 1. group training_x000D_ 2. two times the week_x000D_ 3. 60 minutes_x000D_ 4. Multifaceted Group: strength and balance training + fall risk education to address fall-related psychological aspects and cognitive training. Elements addressed were, for example, physiological changes with aging, attitudes about falls, thoughts and concerns about falling and their effects regar…
Freiberger2012	273 community dwelling, risk for falling; (124 females)	76.4 ± 4	16	Combined Postural Control Training: 1. group training_x000D_ 2. two times the week_x000D_ 3. 60 minutes_x000D_ 4. Strength and Balance: training consisted of progressive exercises for upper and lower body strength: standing weightbearing exercises with dumbbells and challenging balance exercises such as static and dynamic balance training with stepping strategies, weight shifts, transfers, and mo…	Inactive Control: NA
Freiberger2012	153 community dwelling, risk for falling; (69 females)	76.2 ± 4.2	16	Multifactorial Training: 1. group training_x000D_ 2. two times the week_x000D_ 3. 60 minutes_x000D_ 4. Multifaceted Group: strength and balance training + fall risk education to address fall-related psychological aspects and cognitive training. Elements addressed were, for example, physiological changes with aging, attitudes about falls, thoughts and concerns about falling and their effects regar…	Inactive Control: -
Gallo2018	69 community dwelling, risk for falling; (16 females)	76.1 ± 7.2	26	Postural Control Training (home): 1. home exercise programm + physical therapy_x000D_ 2. 5 times a week + 1-2 times a week for 30-60 minutes physical therapy_x000D_ 3. 24 minutes_x000D_ 4. structured moderate- to high-intensity individualized HEP. Exercises combining the subsystem of balance control as identified by the mini-BEST with Shubert’s recommendation regarding exercise activities were se…	Postural Control Training: 1. physical therapy_x000D_ 2. 1-2 times a week_x000D_ 3. 30-60 minutes_x000D_ 4. usual balance programm_x000D_ 5.
Gawler2016	1689 community dwelling; (1038 females)	72.4 ± 5.8	48	Combined Postural Control Training (home): 1. instruceted group training I home-exercise_x000D_ 2. one time the week I two times the week_x000D_ 3. 60 minutes group training I 30-minutes home exercise_x000D_ 4. floor exercises and cardiovascular exercises that the OEP does not contain, and is more intense. The balance section is challenging. The programme included leg muscle strengthening and bal…	Inactive Control: usual care
Gianoudis2014	162 community dwelling; (119 females)	67.4 ± 6	52	Multifactorial Training: 1. group training_x000D_ 2. three times the week_x000D_ 3. _x000D_ 4. Osteo‐cise: a multimodal targeted osteoporosis and falls prevention exercise program (diverseloading, moderate‐impact, weight‐bearing exercises (60 to 180 impacts per session) and high‐challenge balance/functional exercises - nähere beschreibung s. Text)_x000D_ Osteo‐Adopt: behavioral change strategies …	Inactive Control: usual care
Haines2009	53 community dwelling, risk for falling; (32 females)	80.7 ± 7.7	8	Combined Postural Control Training (home): 1. individual home-based exercise_x000D_ 2. _x000D_ 3. _x000D_ 4. consisted of a DVD and workbook describing a progressive exercise programme combining lower limb strength and balance exercises. The programme was structured as six types of exercise each with six different levels of difficulty. Exercises were structured to challenge both muscle strength a…	Inactive Control: control group did not receive any of the Kitchen Table Exercise Program materials, home visits or telephone follow-ups related to the exercise programme completion.
Hars2014	52 community dwelling, risk for falling; (51 females)	74.8 ± 7.6	45	Postural Control Training: 1. group exercise_x000D_ 2. one time a week_x000D_ 3. 60 minutes_x000D_ 4. consisted of a warm-up followed by varied multitask exercises of progressive difficulty, sometimes involving the handling of objects (e.g., percussion instruments), performed individually, in pairs or more. Basic exercises consisted of walking following the piano music, responding directly or opp…	Inactive Control: -
Helbostad2004	77 community dwelling; (62 females)	81.1 ± 4.5	12	Combined Postural Control Training (home): 1. home exercise_x000D_ 2. 14 times a week (2 times per day)_x000D_ 3. four exercises -> ~5-10 minutes_x000D_ 4. Subjects were instructed to perform daily home exercises. Four non-progressive exercises, aimed at improving functional aspects of balance and strength, were used. All home exercises were instructed to be performed slowly for safety, and repea…	Combined Postural Control Training: 1. group training_x000D_ 2. two times a week_x000D_ 3. 60 minutes_x000D_ 4. Each session started with a warm-up period of 10 minutes, and closed with a relaxation and stretching period of 10 minutes. Twenty minutes’ progressive strength training, mainly in weight-bearing positions, included exercises such as rising from a chair, stepping in different directions…
Hentschke2021	378 community dwelling, risk for falling; (93 females)	78.1 ± 5.9	16	Multifactorial Training: 1. 16 supervised and 12 unsupervised sessions_x000D_ 2. one time a week_x000D_ 3. 60 minutes_x000D_ 4. The multi-component exercise intervention included progressive strength, challenging balance and gait training, behavioral aspects, self-management program, and perceptual and functional training conducted by a trained fall prevention instructor. The participants receive…	Inactive Control: CG received no intervention_x000D_
Hwang2016	456 community dwelling, risk for falling; (304 females)	72.3 ± 8.1	24	Postural Control Training: 1. group exercise_x000D_ 2. once a week + practice every day_x000D_ 3. 60 minutes_x000D_ 4. Yang-style TCC with 18 movements was taught individually each week. Single movements were practiced each week for the initial 6 weeks and mastered through multiple repetitions, and multiple movements were practiced in the subsequent week_x000D_ 5.	Combined Postural Control Training (home): 1. group exercise_x000D_ 2. once a week_x000D_ 3. 60 minutes_x000D_ 4. comprised stretching, muscle strengthening, and balance training at increasing difficulty levels. The training was individualized for each participant. Stretching involved the neck, shoulders, hips, knees, and ankles. A series of exercises was performed to increase the stability of th…
Jansen2021	309 community dwelling, risk for falling; (227 females)	78.8 ± 5.3	12	Multifactorial Training (home): 1. _x000D_ 2. 7 sessions in 11 weeks_x000D_ 3. 60 minutes_x000D_ 4. intervention components were taught in accordance with the LiFE trainer’s manual [15], including strength and balance activities as well as strategies to enhance physically active behavior and to habitualize activities as part of individual daily routine. Seven balance activities, seven strength ac…	Multifactorial Training: 1. group exercise_x000D_ 2. 7 sessions in 11 weeks_x000D_ 3. 120 minutes_x000D_ 4. intervention components were taught in accordance with the LiFE trainer’s manual [15], including strength and balance activities as well as strategies to enhance physically active behavior and to habitualize activities as part of individual daily routine. Seven balance activities, seven str…
Lamb2020	6580 community dwelling; (3484 females)	78 ± 5.7	26	Combined Postural Control Training (home): 1. individual home exercise_x000D_ 2. twice a week + walking programm_x000D_ 3. _x000D_ 4. We used the Otago Exercise Program, which includes progressive home exercises for strength and balance performed at least twice a week and a recreational walking program. We trained physical therapists to deliver a minimum of seven sessions over 6 months. At least …	Multifactorial Training (home): 1. individual home exercise + divers treatments_x000D_ 2. twice a week_x000D_ 3. _x000D_ 4. same exercise that used in exercise group; medication review; home modifications; referral to opticians, medical specialists, and podiatrists_x000D_ 5.
Lamb2020	6502 community dwelling; (3390 females)	78 ± 5.7	26	Combined Postural Control Training (home): 1. individual home exercise_x000D_ 2. twice a week + walking programm_x000D_ 3. _x000D_ 4. We used the Otago Exercise Program, which includes progressive home exercises for strength and balance performed at least twice a week and a recreational walking program. We trained physical therapists to deliver a minimum of seven sessions over 6 months. At least …	Inactive Control: -
Lamb2020	6524 community dwelling; (3426 females)	78 ± 5.7	26	Multifactorial Training (home): 1. individual home exercise + divers treatments_x000D_ 2. twice a week_x000D_ 3. _x000D_ 4. same exercise that used in exercise group; medication review; home modifications; referral to opticians, medical specialists, and podiatrists_x000D_ 5.	Inactive Control: -
Latham2003	243 community dwelling; (129 females)	79 ± NA	10	Resistance Training: 1. _x000D_ 2. three times per week_x000D_ 3. _x000D_ 4. The resistance exercise intervention consisted of a quadriceps exercise program using adjustable ankle cuff weights undertaken three times per week for 10 weeks. The aim was for patients to exercise at a high intensity by midway through the program. This was defined as exercising at 60% to 80% of the patient’s one repeti…	Inactive Control: The exercise control group received frequencymatched telephone calls and home visits from the research physical therapist. During these contacts, the research physical therapist inquired about the patients’ recovery, gave general advice on any problems encountered, and supported appropriate actions taken toward recovery.
Lee2013	616 community dwelling, risk for falling; (336 females)	75.4 ± 7.1	12	Multifactorial Training: 1. small group_x000D_ 2. once a week_x000D_ 3. 50-60 minutes_x000D_ 4. exercise intervention, health education, and home hazards evaluation/modification, along with medication review and referral to an ophthalmologist or other specialists.The exercise intervention was a series of small group, supervised exercise training led by a physical therapist or trained instructor; …	Inactive Control: CG participants only received health education brochures,39,40 along with medication review and medical referrals without direct exercise training and structured health education classes. It took about 3 months to implement all of the multifactorial intervention components
Li2005	256 community dwelling; (179 females)	77.5 ± 5	26	Postural Control Training: 1. group training_x000D_ 2. 3 times a week_x000D_ 3. 60 minutes_x000D_ 4. The Tai Chi classes were taught by experienced Tai Chi instructors who followed the classical 24-Form Yang style (7), which emphasizes multidirectional weight shifting, awareness of body alignment, and multisegmental (arms, legs, and trunk) movement coordination. Synchronized breathing (aligned wi…	Active Control: 1. group training_x000D_ 2. 3 times a week_x000D_ 3. 60 minutes _x000D_ 4. This program consisted predominantly of seated and standing stretches for the trunk and upper body, accompanied by deep abdominal breathing, and relaxation. The design rationale for this condition was to provide participants with a structured, low-intensity, and low-impact exercise program that would contai…
Li2018b	447 community dwelling, risk for falling; (289 females)	77.7 ± 5.4	24	Postural Control Training: 1. group exercise_x000D_ 2. twice a week_x000D_ 3. 60 minutes_x000D_ 4. Aimed at stimulating and integrating musculoskeletal, sensory, and cognitive systems, the practice focused on controlled, self-initiated tai ji quan–based exercises with synchronized breathing, including center of gravity displacement using a dynamic interplay of stabilizing and selfinduced destabil…	Combined Postural Control Training: 1. group exercise_x000D_ 2. twice a week_x000D_ 3. 60 minutes_x000D_ 4. Training involved aerobic conditioning, strength, balance, and flexibility activities. The aerobic exercises included long strides, heel-toe walking, narrow- and widebased walking, and sidestepping for cardiovascular fitness. Strength training included exercises for ankle dorsiflexors, knee…
Li2018b	447 community dwelling, risk for falling; (293 females)	77.7 ± 5.8	24	Postural Control Training: 1. group exercise_x000D_ 2. twice a week_x000D_ 3. 60 minutes_x000D_ 4. Aimed at stimulating and integrating musculoskeletal, sensory, and cognitive systems, the practice focused on controlled, self-initiated tai ji quan–based exercises with synchronized breathing, including center of gravity displacement using a dynamic interplay of stabilizing and selfinduced destabil…	Active Control: 1. group exercise_x000D_ 2. twice a week_x000D_ 3. 60 minutes_x000D_ 4. Training routine consisted of breathing, stretching, and relaxation activities, with most of them performed in a seated position. Each session began with a set of warm-up exercises, such as arm, neck, and leg circles; trunk rotation; and light walking. The core part of the training session consisted of a varie…
Li2018b	446 community dwelling, risk for falling; (290 females)	77.8 ± 5.6	24	Combined Postural Control Training: 1. group exercise_x000D_ 2. twice a week_x000D_ 3. 60 minutes_x000D_ 4. Training involved aerobic conditioning, strength, balance, and flexibility activities. The aerobic exercises included long strides, heel-toe walking, narrow- and widebased walking, and sidestepping for cardiovascular fitness. Strength training included exercises for ankle dorsiflexors, knee…	Active Control: 1. group exercise_x000D_ 2. twice a week_x000D_ 3. 60 minutes_x000D_ 4. training routine consisted of breathing, stretching, and relaxation activities, with most of them performed in a seated position. Each session began with a set of warm-up exercises, such as arm, neck, and leg circles; trunk rotation; and light walking. The core part of the training session consisted of a varie…
Lipsitz2019	180 community dwelling; (120 females)	75.3 ± 8.8	52	Postural Control Training: 1. group exercise_x000D_ 2. 2 times a week / 3x mal die Woche üben mit DVD_x000D_ 3. /60_x000D_ 4. Core TC training components included: gentle dynamic stretching and strengthening, slow integrated weight-bearing movements, efficient posture, heightened body awareness and inner focus, mindful diaphragmatic breathing, and healing imagery. TC exercises included 9 core mov…	Inactive Control: 1. group education_x000D_ 2. once a month_x000D_ 3. 60 minutes_x000D_ 4. health education (HE) intervention in which participants attended monthly educational group sessions within a common area of each housing facility
Liston2014	21 community dwelling; (17 females)	77.2 ± NA	8	Combined Postural Control Training (home): 1. group exercise + home sessions_x000D_ 2. twice weekly + supervised home sessions providing additional customised multisensory balance exercises_x000D_ 3. 60 minutes + 45 minutes_x000D_ 4. modified OTAGO exercise classes included warm-up, strengthening, and balance exercises based on the OTAGO programme_x000D_ + practised exercises based on individual …	Combined Postural Control Training: 1. group exercise + home sessions_x000D_ 2. twice weekly + supervised home sessions providing additional stretching exercises_x000D_ 3. 60 minutes + 45 minutes_x000D_ 4. modified OTAGO exercise classes included warm-up, strengthening, and balance exercises based on the OTAGO programme_x000D_ + practised active range of motion stretching exercises addressing spe…
Liu-Ambrose2008	59 community dwelling, risk for falling; (41 females)	82.2 ± 6.2	52	Combined Postural Control Training (home): 1. individual home exercise_x000D_ 2. three times per week + walking twice per week_x000D_ 3. 30 minutes _x000D_ 4. The exercises consisted of the following strengthening exercises: knee extensor (four levels), knee flexor (four levels), hip abductor (four levels), ankle plantarflexors (two levels), and ankle dorsiflexors (two levels). The balance retrai…	Inactive Control: no participants in the control group took up the recommendation to exercise_x000D_ no further description
Liu-Ambrose2019	344 community dwelling, risk for falling; (229 females)	81.6 ± 6	52	Combined Postural Control Training (home): 1. individual home exercise_x000D_ 2. three times per week + walking twice per week_x000D_ 3. 30 minutes _x000D_ 4. The Programm includes 5 strengthening exercises: knee extensor (4 levels of difficulty), knee flexor (4 levels), hip abductor (4 levels), ankle plantar flexors (2 levels), and ankle dorsiflexors (2 levels). It also includes 11 balance retra…	Inactive Control: -
Logghe2009	269 community dwelling, risk for falling; (191 females)	77.2 ± 4.7	13	Postural Control Training: 1. group exercise_x000D_ 2. twice a week_x000D_ 3. 60 minutes_x000D_ 4. 10 positions derived from the Yang style. In the Frailty and Injuries: Cooperative Studies of Intervention Techniques Trials, these positions appeared to be successful in preventing falls.12 Chi Kung exercises were used during the warmup and cool-down periods _x000D_ received a brochure explaining h…	Inactive Control: received a brochure explaining how to prevent fall incidents in and around the house _x000D_ received usual care; they could use or apply for available services in the area as before
Lord1995	197 community dwelling; (197 females)	71.6 ± 5.4	52	Combined Postural Control Training: 1. group exercise_x000D_ 2. twice a week (4 10-12 week-terms, 2-week interterm breaks and a 5- week Christmas/Summer holiday break)_x000D_ 3. 60 minutes_x000D_ 4. The aerobic exercises involved continuous movement of the legs and trunk and intermittent movement of the arms. The leg movements were designed to use the full range of movement of the hip, knee and a…	Inactive Control: -
Luukinen2007	437 community dwelling, risk for falling; (346 females)	88 ± 3	69	Resistance Training (home): 1. individual home based exercise_x000D_ 2. _x000D_ 3. three times daily with 5-15 repetitions_x000D_ 4. The home exercise interventions included exercises performed in a standing position for those who could manage that: marching in place, rising and standing on toes, ankle extension and flexion, hip abduction, hip extension and transfer of weight from one foot to the…	Inactive Control: -
Means2005	338 community dwelling; (193 females)	73.5 ± NA	6	Combined Postural Control Training: 1. group exercise_x000D_ 2. three times per week_x000D_ 3. 90 minutes_x000D_ 4. The intervention was an enhanced version of a program previously described16 (Appendix). The intervention included a 6-wk program of active stretching, postural control, endurance walking, and repetitive muscle coordination exercises. We enhanced the original program by including st…	Inactive Control: Participants in the control group attended a series of seminars on various, non–health-related topics of general interest to senior citizens (fraud prevention, tax preparation, gardening, fire safety, pet care, fishing, genealogy, etc.). The seminars were held in groups of 20 persons or less.
Merom2016	530 community dwelling; (448 females)	78 ± NA	52	Postural Control Training: 1. _x000D_ 2. twice a week_x000D_ 3. 60 minutes_x000D_ 4. Participants in the 12 intervention villages were offered one of two major social dancing styles: Folk dancing (five villages), which included dances from the United Kingdom, United States, France, Italy, Israel, and Greece; or ballroom dancing (seven villages), which included dances such as Rock and Roll, Foxtro…	Inactive Control: Participants continue with their regular activities
Mikó2017	100 community dwelling; (100 females)	69.2 ± 4.9	52	Combined Postural Control Training (home): 1. group exercise + individually at home_x000D_ 2. twice a week (supervised) + 5 times a week individually at home _x000D_ 3. 30 minutes + 60 minutes at home_x000D_ 4. Balance Training Programm compiled by physiotherapists is a combination programme between conventional back, torso and lower extremity muscle strengthening exercises and the proprioceptive…	Inactive Control: -
Ng2015	148 community dwelling; (93 females)	70.1 ± 5	24	Combined Postural Control Training (home): 1. 12 weeks in classes, followed by 12 weeks of home-based exercises_x000D_ 2. 2 times per week + daily individualized exercises at home_x000D_ 3. 90 minutes_x000D_ 4. exercise program was designed to improve strength and balance for older adults, according to American College of Sports Medicine guidelines for older adults, based on a single set of 8 to …	Inactive Control: Participants had access to one standard care from health and aged care services that were normally available to older people, including primary and secondary level care from government or private clinics and hospitals, and community-based social, recreational, and daycare rehabilitation services. They were given an equal volume of artificially sweetened, vanilla-flavored liquid …
Reid2018	40 community dwelling; (34 females)	77 ± 7.3	24	Combined Postural Control Training: 1. _x000D_ 2. _x000D_ 3. _x000D_ 4. Physical Activity consisted of a multimodal group-based program that included moderate-intensity aerobic walking, strength, flexibility, and balance training, as previously described_x000D_ 5.	Inactive Control: 1. _x000D_ 2. _x000D_ 3. _x000D_ 4. Health Education intervention consisted of workshops on topics of relevance to older adults_x000D_ 5.
Robertson2001	240 community dwelling; (240 females)	81 ± 4.2	52	Combined Postural Control Training (home): 1. individual training, home based, five visits over the time period_x000D_ 2. 3 times per week + 2 times a week walk_x000D_ 3. 30minutes_x000D_ 4. strength and balance training, OTAGO_x000D_ 5.	Inactive Control: inactive
Rosado2020	37 community dwelling, risk for falling; (27 females)	75.6 ± 5.6	24	Postural Control Training: 1. -_x000D_ 2. 3x a week_x000D_ 3. 75min_x000D_ 4. exercises simultaneously promoting motor stimulation (e.g. agility, mobility, body awareness) and cognitive stimulation (e.g. problem-solving, cognitive inhibition, or RT training under single and DT conditions)._x000D_ 5. -	Inactive Control: inactive
Sakamoto2013	1365 community dwelling; (701 females)	80.4 ± 4.1	26	Postural Control Training (home): 1. home based exercise_x000D_ 2. 3 times a day, everyday_x000D_ 3. 1 minutes (per day: 3 minutes)_x000D_ 4. dynamic flamingo exercise: People with poor balance held on to a table, chair, bar, or other object while standing on one leg (when they became accustomed to this, they stood on one leg without holding on to anything). If their free leg touched the ground, …	Inactive Control: -
Sales2016	48 community dwelling; (33 females)	72.7 ± 8.1	18	Combined Postural Control Training: 1. Lappset exercise park group training_x000D_ 2. 2 times a week_x000D_ 3. 60-90 minutes_x000D_ 4. The exercise park consists of a number of components and stations that aim to work on the following aspects of physical performance: upper body mobility and fine motor skills, balance and coordination, lower limb and upper limb_x000D_ strength, stretching and flex…	Inactive Control: -
Sherrington2014	340 community dwelling; (251 females)	81.2 ± 8	52	Combined Postural Control Training (home): 1. home based exercise_x000D_ 2. up to 6 times per week_x000D_ 3. 20 to 30 minutes_x000D_ 4. programm of lower limb balance and strengthening exercises. The exercises were primarily conducted while standing and were based on the Weight-bearing Exercise for Better Balance program, which is available at www.webb.org.au. Exercises that primarily targeted po…	Inactive Control: both groups received a 32-page education booklet about fall prevention. It included information about risk factors for falls, environmental modification for falls risk reduction and what to do after a fall but did not offer any specific advice about exercise. The control group did not receive any additional intervention as part of the study.
Shigematsu2008a	68 community dwelling; (43 females)	69 ± 2.6	12	Combined Postural Control Training: 1. supervised group session_x000D_ 2. twice a week_x000D_ 3. 70 minutes_x000D_ 4. 15 minutes warm up, 40 minutes square stepping exercise, 15 minutes cool down_x000D_ 5.	Endurance Training: 1. supervised group_x000D_ 2. once a week _x000D_ 3. 60 minutes_x000D_ 4. 15 minutes warm up, 40 minutes walking, 15 minutes cool down_x000D_ 5.
Shumway-Cook2007	453 community dwelling; (348 females)	75.6 ± 6.3	52	Combined Postural Control Training: 1. group exercise_x000D_ 2. 3 times a week + 6 hours of falls prevention group education_x000D_ 3. 60 minutes_x000D_ 4. Each exercise class used a standardized format that included 30 minutes of moderate-intensity aerobic conditioning, 20 minutes of progressive strength training, and 10 minutes of flexibility and balance exercises. Strength training involved pr…	Inactive Control: individuals in the control group were given two fall-prevention brochures developed by the Centers for Disease Control and Prevention: ‘‘What You Can Do to Prevent Falls,’’ and ‘‘Check for Safety: A Home Fall Prevention Checklist for Older Adults.’’
Siegrist2016	378 community dwelling, risk for falling; (285 females)	78 ± 6	16	Multifactorial Training: 1. supervised program_x000D_ 2. once a week_x000D_ 3. 60 min_x000D_ 4. with strength and power training, challenging balance and gait training behavioral aspects, a self-management program and perceptual and functional training conducted by a fall prevention instructor_x000D_ 5. increasing levels of difficulty	Inactive Control: The usual care group (CG) received no structured treatment to prevent falls _x000D_ Workschop one time over 3,5 hours: information about falls
Skelton2005	100 community dwelling, risk for falling; (100 females)	72.8 ± 5.9	36	Combined Postural Control Training: 1. instructed group exercise/ home exercise_x000D_ 2. once a week / twice a week_x000D_ 3. 60min / 30min_x000D_ 4. FAME and OTAGO, challenging balance exercise / The exercise classes were balance specific, individually-tailored and targeted training for dynamic balance, strength, bone, endurance, flexibility, gait and functional skills, training to improve ‘rig…	Active Control: 1. individual home exercise_x000D_ 2. twice a week_x000D_ 3. 30 min_x000D_ 4. consisting of seated warm-up, mobility, flexibility and cooldown exercises,_x000D_ 5. -
Smulders2010	96 community dwelling, risk for falling; (90 females)	71 ± 4.7	5.5	Multifactorial Training: 1. group session_x000D_ 2. twice a week (11 sessions in 5,5 weeks)_x000D_ 3. 90-150 min pro Einheit, unterschiedliche Themen pro Session, siehe Appendix 1_x000D_ 4. 6 elements of education, an obstacle course, walking exercises, weight-bearing exercises, correction of gait abnormalities, and training in fall techniques_x000D_ 5.	Inactive Control: -
Suikkanen2021	300 community dwelling, risk for falling; (224 females)	82.4 ± 6.3	52	Combined Postural Control Training (home): 1. participants home; physiotherapist_x000D_ 2. 2 times a every week for 12 months _x000D_ 3. 60 min_x000D_ 4. OTAGO orientated: 30-40min resistance exercise (focus on lower limb), 5-10min balance training, 5-10min felxibility training, 5-10min functional training_x000D_ 5. The physiotherapists were instructed to periodically perform multiple-repetition …	Inactive Control: In the usual care group, the participants continued to live their lives “as usual.” They received any health care or social services they needed during the study period, including home care and rehabilitation delivered according to the social and health care district’s normal policies.
Suzuki2014	52 community dwelling; (52 females)	78.1 ± 3.9	24	Combined Postural Control Training (home): 1. _x000D_ 2. 1 times a every two weeks for 6 months + home based individual exercise program (3 times a week 30 min per session)_x000D_ 3. 60 min_x000D_ 4. Nuscle strengthening of legs, waist and abdomen, balance training (one leg stand etc.), Thai Chi, resistance exercise_x000D_ 5.	Inactive Control: The control group received only a pamphlet and advice on the prevention of falls.
Taylor2012	684 community dwelling, risk for falling; (502 females)	74.5 ± 6.5	20	Postural Control Training: 1. instructor max. participant-instrutor-ratio 15:1 _x000D_ 2. 2 times a week for the 20 weeks_x000D_ 3. 60 min_x000D_ 4. modified 10-form Sun style_x000D_ 5.	Active Control: 1. instructor max. participant-instrutor-ratio 15:1 _x000D_ 2. 1 times a week for the 20 weeks_x000D_ 3. 60 min_x000D_ 4. mainly seated exercises including stretching, low-level strength, and low-level cardiovascular exercise. Participants walked (warm-up and cool-down) for 7 minutes in each class, remaining seated or standing with arm support the rest of the time. No exercises th…
Tousignant2013	152 community dwelling, risk for falling; (111 females)	79.9 ± 6.2	15	Postural Control Training: 1. instructed for two to four participants at the same time_x000D_ 2. 2 times a week for the 15 weeks_x000D_ 3. 60 min_x000D_ 4. combination of body alignment and specific orientations, weight transfer and changes of direction. The 10 movements chosen were taken from the global sequence of Tai Chi used in previous studies_x000D_ 5. treatment intensity was for both group…	Combined Postural Control Training: 1. one on one intervention_x000D_ 2. 2 times a week for the 15 weeks_x000D_ 3. 60 min_x000D_ 4. balance program which consisted of weight transfer, strengthening, and walking exercises (Pushing/retrieving the participant, ball games, etc. were used to create an unbalance stimulus)_x000D_ 5. treatment intensity was for both groups the same
Trombetti2010	134 community dwelling, risk for falling; (129 females)	75.5 ± 7	24	Postural Control Training: 1. instructed group exercise_x000D_ 2. once a week_x000D_ 3. 60 min_x000D_ 4. multitask exercises: involving the handling of objects (eg, percussion instruments or balls), Basic exercises consisted of walking in time to the music and responding to changes in the music’s rhythmic patterns. Exercises involved awide range of movements and challenged the balance control sys…	Inactive Control: maintain their usual physical and social activities, avoid any new additional exercise programs
TuvemoJohnson2021	117 community dwelling; (82 females)	82.8 ± 4.8	52	Combined Postural Control Training (home): 1. Home based unsupervised / 6 home visits physio + 3 telephone calls_x000D_ 2. 3 times a week / 3 times a walking _x000D_ 3. 30 minutes / 30 min_x000D_ 4. balance and strength retraining and graduated walking program_x000D_ 5. increasing level of intensity	Inactive Control: -
TuvemoJohnson2021	114 community dwelling; (81 females)	83 ± 4.4	52	Multifactorial Training (home): 1. Home based unsupervised / 6 home visits physio + 3 telephone calls + at all visits and call Motivational Interview technique_x000D_ 2. 3 times a week / 3 times a walking _x000D_ 3. 30 minutes / 30 min_x000D_ 4. balance and strength retraining and graduated walking program_x000D_ 5. increasing level of intensity	Inactive Control: -
TuvemoJohnson2021	119 community dwelling; (81 females)	83.6 ± 4.6	52	Combined Postural Control Training (home): 1. Home based unsupervised / 6 home visits physio + 3 telephone calls_x000D_ 2. 3 times a week / 3 times a walking _x000D_ 3. 30 minutes / 30 min_x000D_ 4. balance and strength retraining and graduated walking program_x000D_ 5. increasing level of intensity	Multifactorial Training (home): 1. Home based unsupervised / 6 home visits physio + 3 telephone calls + at all visits and call Motivational Interview technique_x000D_ 2. 3 times a week / 3 times a walking _x000D_ 3. 30 minutes / 30 min_x000D_ 4. balance and strength retraining and graduated walking program_x000D_ 5. increasing level of intensity
Voukelatos2007	702 community dwelling; (590 females)	69 ± 6.5	16	Postural Control Training: 1. groups 8-15 persons_x000D_ 2. once a week _x000D_ 3. 60min_x000D_ 4. The majority of classes involved Sunstyle tai chi (83%), two classes involved Yang-style tai chi (3%), and the remainder involved a mixture of several styles (14%)_x000D_ 5. -	Inactive Control: Control participants were instructed not to do any tai chi elsewhere during the 24 week study period.
Voukelatos2015	386 community dwelling; (285 females)	73.2 ± NA	48	Endurance Training: self-paced, progressive walking that could be undertaken at participants’ preferred times and locations. The walking programme was designed to gradually build a walking routine from an inactive starting level. The walking programme was split into three stages focusing on frequency and duration of walks (12 weeks duration), walking intensity (12 weeks) and finally maintaining t…	Inactive Control: Participants in the control group were mailed information about health issues (nutrition, sleeping habits and mental_x000D_ health). Telephone talks about the health information
Waterman2016	33 community dwelling; (20 females)	81.4 ± 7.8	26	Multifactorial Training (home): 1. home based training, not supervised_x000D_ 2. three times a week OTAGO / two times a week walking_x000D_ 3. 30min / -_x000D_ 4. The exercises, stressing both strength and balance, are individually prescribed,_x000D_ 5. progress in difficulty of OTAGO and length walking exercise_x000D_ + home safety intervention_x000D_	Inactive Control: usual care + three social visits and telephone calls
Wolf2003	311 community dwelling, risk for falling; (269 females)	80.8 ± 6.2	48	Postural Control Training: 1. group with two instructors_x000D_ 2. two times a week_x000D_ 3. 60 minute contact time progressing to 90 mins over the 48 weeks_x000D_ 4. TC consists of slow, rhythmic movements that emphasize trunk rotation, weight shifting, coordination, and a gradual_x000D_ narrowing of lower extremity stance._x000D_ 5. -	Inactive Control: 1. -_x000D_ 2. once a week _x000D_ 3. -_x000D_ 4. instruction about falls prevention; exercise and balance; diet and nutrition; pharmacological management; legal issues relevant to health; changes in body function; and mental health issues such as stress, depression, and life changes. Interactive handout materials were provided, but there was no formal_x000D_ instruction in exer…
Yang2012	165 community dwelling; (92 females)	80.6 ± 6.2	26	Combined Postural Control Training (home): 1. Home based unsupervised / 3 home visits physio_x000D_ 2. five times a week / every day walking _x000D_ 3. 20 minutes / 30 min_x000D_ 4. balance and strength retraining and graduated walking program_x000D_ 5.	Inactive Control: Participants in the control group were provided with a fall preven tion information booklet50 describ_x000D_ ing fall risk factors and strategies to minimize falls. + usual activities
